# Supplementary material for: Time-to-Target Simplifies Optimal Control of Visuomotor Feedback Responses
Source: eNeuro. 2020 Apr 20;7(2):ENEURO.0514-19.2020. doi: 10.1523/ENEURO.0514-19.2020 (PMC7189480; doi:10.1523/ENEURO.0514-19.2020)
Supplement: Extended Data 1 — All the data collected in this study, together with the analysis scripts, figure plots, and models is freely available at https://figshare.com/s/cf8df8c6e92b12742359. TTT_subdata.mat contains all the kinematics, force, and trial data of our 10 participants. The data is preprocessed: low-pass filtered as described in the methods, organized by trial and resampled at 1kHz. TTT_initialise.m loads this data and performs initial computations of variables required for some other scripts to work properly. The folder structure follows the structure of the article. The folder 1, results-basic contains all the analysis scripts that use the experimental data. The script names match the respective figure names in the article. Folders 2–7 contain various models described in the article, and scripts are named according to the relevant article figure as well. Finally, the utils folder contains the utilities for some of the previously mentioned scripts. These files have to be available when a respective simulation is being run. utils/figure_data contains exported variables for each of the figure scripts for when computations are not desired and only the figures need to be plotted. Folder simple stats contains our statistical analysis in JASP for reference. Download Extended Data 1, ZIP file. [file enu-eN-NWR-0514-19-s02.zip › 1. Results-basic/Fig4.m]

%% vmGain(sub, mc, pc), vHands(sub, pc11, mc, tr40), vCurss(sub, pc11, mc, tr40)

% vmGain: visuomotor gain for each subject x condition x perturbation
% location interaction

% vHands, vCurss: hand and cursor velocities at times of perturbation.
% These are not mean values, but individual values for each of the 40
% repetitions.

% load('Fig4.mat')
% or run QG_initialise.m

lw=2; %axis line width
plw=3; %plot line widt
blw=6; %baseline line width
fs = 16; %font size

clm=colormap('lines');
clm(2,:)=clm(5,:);
clm(5,:)=[150,150,150]/255;
close all
velHnd=mean(vHands, 4);
velCrs=mean(vCurss, 4);
velHnd=permute(velHnd, [1,3,2]);
velCrs=permute(velCrs, [1,3,2]);
% averaging velocities in leftward perturbations with respective rightward
% perturbations
for pc=2:2:10
    velHnd(:,:,pc/2)=(velHnd(:,:,pc)+velHnd(:,:,pc+1))/2;
    velCrs(:,:,pc/2)=(velCrs(:,:,pc)+velCrs(:,:,pc+1))/2;
end
velHnd= velHnd(:,:,1:5)/100;
velCrs= velCrs(:,:,1:5)/100;

%% Figure 4A: gains vs hand velocities plot
figure(1)

for mc=5
    xV=velHnd(:,mc,:);
    yG=vmGain(:,mc,:);
    errorbar(squeeze(mean(xV)), squeeze(mean(yG)), squeeze(std(yG))./sqrt(length(yG)), 'linewidth', blw, 'color', clm(mc,:))
    hold on
end
for mc=1:4
    xV=velHnd(:,mc,:);
    yG=vmGain(:,mc,:);
    errorbar(squeeze(mean(xV)), squeeze(mean(yG)), squeeze(std(yG))./sqrt(length(yG)), 'linewidth', plw, 'color', clm(mc,:))
    hold on
end

ylim([0, 2])
yticks([0, 0.5, 1, 1.5, 2])
yticklabels([{'0'}; {''}; {''}; {''}; {'2'}])
ylabel('gain [N]')

xticks(0:0.1:0.6)
xlim([0, 0.6])
xticklabels([{'0'}; {''}; {''}; {'0.3'}; {''}; {''}; {'0.6'}])
box off
% offsetAxes
set(gca, 'FontSize', fs, 'TickDir','out', 'LineWidth', lw)

%% Bootstrapping to fit for slope

for mc=1:5
    xV=velHnd(:,mc,:);
    yG=vmGain(:,mc,:);
    xV=reshape(xV, 50, 1); % Hand velocity vector
    yG=reshape(yG, 50, 1); % Gain vector
    for bs=1:10000
        inds=1+floor(rand(size(xV))*length(xV));
        xVbs=xV(inds);
        yGbs=yG(inds);
        handSlope=@(k) findSlope(k, xVbs, yGbs);    
        slope(mc, bs)=fminsearch(handSlope, 1); %fitting the slope
    end
end
%%  Figure 4C
figure (2)
slope=sort(slope, 2);

% calculate confidence interval bands
slopeEB(:,1) = -slope(:,0.025*bs)+mean(slope, 2);
slopeEB(:,2) = slope(:, 0.975*bs)-mean(slope, 2);

xBar=[0,1,2,3.5,4.5,6];

% plot below

b=bar(xBar, [NaN; mean(slope, 2)],'FaceColor', 'flat', 'linewidth', 1.5);
hold on
errorbar(xBar, [NaN; mean(slope, 2)], [NaN;slopeEB(:,1)], [NaN;slopeEB(:,2)], '.k', 'linewidth', 1.5)
text((xBar(2)+xBar(3))/2, 3.8, 'matched-cursor', 'HorizontalAlignment','center', 'Fontsize', 16)
text((xBar(4)+xBar(5))/2, 3.8, 'matched-hand', 'HorizontalAlignment','center', 'Fontsize', 16)

b.CData=clm([1,1,2,3,4,5], :);
yLim=get(gca, 'YLim');
plot([(xBar(3)+xBar(4))/2, (xBar(3)+xBar(4))/2], [0, 4], 'k--', 'linewidth', 1.5)
plot([(xBar(5)+xBar(6))/2, (xBar(5)+xBar(6))/2], [0, 4], 'k--', 'linewidth', 1.5)
ylim([0, 4])
yticks([0, 1, 2, 3, 4])
ylabel('slope [Ns/m]')

xticks(xBar)
xticklabels([{''};{'late-peak'}; {'early-peak'}; {'early-peak'}; {'late-peak'}; {'baseline'}])
xtickangle(30)
set(gca, 'FontSize', fs, 'TickDir','out', 'LineWidth', lw)
box off
% offsetX
XL=xlim;
XL(1)=-0.35;
xlim(XL)
b(1).BaseLine.LineStyle='none';

%% for cursor: Figure 4B
figure(3)
for mc=5
    xV=velCrs(:,mc,:);
    yG=vmGain(:,mc,:);
    errorbar(squeeze(mean(xV)), squeeze(mean(yG)), squeeze(std(yG))./sqrt(length(yG)), 'linewidth', blw, 'color', clm(mc,:))
    hold on
end
for mc=1:4
    xV=velCrs(:,mc,:);
    yG=vmGain(:,mc,:);
    errorbar(squeeze(mean(xV)), squeeze(mean(yG)), squeeze(std(yG))./sqrt(length(yG)), 'linewidth', plw, 'color', clm(mc,:))
    hold on
end
ylim([0, 2])
yticks([0, 0.5, 1, 1.5, 2])
yticklabels([{'0'}; {' '}; {''}; {' '}; {'2'}])
ylabel('gain [N]')

xticks(0:0.1:0.6)
xlim([0, 0.6])
xticklabels([{'0'}; {''}; {''}; {'0.3'}; {''}; {''}; {'0.6'}])
set(gca, 'FontSize', fs, 'TickDir','out', 'LineWidth', lw)
box off
% offsetAxes

%% Bootstrapping for cursor velocity - gain relationship
for mc=1:5
    xV=velCrs(:,mc,:);
    yG=vmGain(:,mc,:);
    xV=reshape(xV, 50, 1);
    yG=reshape(yG, 50, 1);
    for bs=1:10000
        inds=1+floor(rand(size(xV))*length(xV));
        xVbs=xV(inds);
        yGbs=yG(inds);
        handSlope=@(k) findSlope(k, xVbs, yGbs);
        slope(mc, bs)=fminsearch(handSlope, 1);
    end
end
%%  Figure 4D
figure(4)
slope=sort(slope, 2);
slopeEB(:,1) = -slope(:,0.025*bs)+mean(slope, 2);
slopeEB(:,2) = slope(:, 0.975*bs)-mean(slope, 2);

xBar=[0,1,2,3.5,4.5,6];

b=bar(xBar, [NaN; mean(slope, 2)],'FaceColor', 'flat', 'linewidth', 1.5);
hold on
errorbar(xBar, [NaN; mean(slope, 2)], [NaN;slopeEB(:,1)], [NaN;slopeEB(:,2)], '.k', 'linewidth', 1.5)
text((xBar(2)+xBar(3))/2, 3.8, 'matched-cursor', 'HorizontalAlignment','center', 'Fontsize', 16)
text((xBar(4)+xBar(5))/2, 3.8, 'matched-hand', 'HorizontalAlignment','center', 'Fontsize', 16)

b.CData=clm([1,1,2,3,4,5], :);
yLim=get(gca, 'YLim');
plot([(xBar(3)+xBar(4))/2, (xBar(3)+xBar(4))/2], [0, 4], 'k--', 'linewidth', 1.5)
plot([(xBar(5)+xBar(6))/2, (xBar(5)+xBar(6))/2], [0, 4], 'k--', 'linewidth', 1.5)
ylim([0, 4])
yticks([0, 1, 2, 3, 4])
ylabel('slope [Ns/m]')

xticks(xBar)
xticklabels([{''};{'late-peak'}; {'early-peak'}; {'early-peak'}; {'late-peak'}; {'baseline'}])
xtickangle(30)
set(gca, 'FontSize', fs, 'TickDir','out', 'LineWidth', lw)
box off
% offsetX
XL=xlim;
XL(1)=-0.35;
xlim(XL)
b(1).BaseLine.LineStyle='none';
