# Supplementary material for: Time-to-Target Simplifies Optimal Control of Visuomotor Feedback Responses
Source: eNeuro. 2020 Apr 20;7(2):ENEURO.0514-19.2020. doi: 10.1523/ENEURO.0514-19.2020 (PMC7189480; doi:10.1523/ENEURO.0514-19.2020)
Supplement: Extended Data 1 — All the data collected in this study, together with the analysis scripts, figure plots, and models is freely available at https://figshare.com/s/cf8df8c6e92b12742359. TTT_subdata.mat contains all the kinematics, force, and trial data of our 10 participants. The data is preprocessed: low-pass filtered as described in the methods, organized by trial and resampled at 1kHz. TTT_initialise.m loads this data and performs initial computations of variables required for some other scripts to work properly. The folder structure follows the structure of the article. The folder 1, results-basic contains all the analysis scripts that use the experimental data. The script names match the respective figure names in the article. Folders 2–7 contain various models described in the article, and scripts are named according to the relevant article figure as well. Finally, the utils folder contains the utilities for some of the previously mentioned scripts. These files have to be available when a respective simulation is being run. utils/figure_data contains exported variables for each of the figure scripts for when computations are not desired and only the figures need to be plotted. Folder simple stats contains our statistical analysis in JASP for reference. Download Extended Data 1, ZIP file. [file enu-eN-NWR-0514-19-s02.zip › 1. Results-basic/Fig5_positions.m]

% =========================================================================
% Either load the data for the figure from the exported file and leave the
% computations below commented...

load('Fig5.mat')
% posXall, posYall : (sub x movement condition x perturbation location x time series)
% mean X and Y trajectories for each type of trial for each participant.

% =========================================================================


% =========================================================================
% ... or uncomment the computations below (you will need a full data set
% from QG_eLife.mat

% subs=1:10;
% mcs=[1,2,5];
% for sub=subs
%     for mc=mcs
%         TrDat = TrialData(mc, sub);
%         FrDat = FrameData(mc, sub);
%         
%         Trials  = (TrDat.TrialNumber(TrDat.PertCond==12));
%         posXN = nanmean(FrDat.PX(Trials, :));
%         for pc=13:2:22
%             Trials  = TrDat.TrialNumber(TrDat.PertCond==pc);
%             Trials1  = TrDat.TrialNumber(TrDat.PertCond==pc+1);
%             posX = FrDat.PX(Trials, :);
%             posX1 = FrDat.PX(Trials1, :);
%             posXall(sub, mc, (pc-11)/2, :)=(nanmean(posX)-nanmean(posX1))/2;
% 
%             posY = FrDat.PY(Trials, :);
%             posY1 = FrDat.PY(Trials1, :);
%             posYall(sub, mc, (pc-11)/2, :)=nanmean([posY; posY1]);
% 
%         end
%     end
% end

% =========================================================================


%% Figure 4 A

%initialise colormaps
clm=colormap('lines');
clm(2,:)=clm(5,:);
clm(5,:)=[0.8,0.8,0.8];

bx=0;       %subplot index for plotting

for mc=[1, 2, 5]
    clm1=clm(mc, :);
    bx=bx+1;
    
    % calculate mean trajectories
    posX=squeeze(nanmean(posXall,1));   
    posY=squeeze(nanmean(posYall,1));
    
    % convert trajectories from vBOT coordinate space to [% distance]
    yShape=4*(nanmean(squeeze(posY(mc, :,:)))+17.5);    % Y coordinate
    pD=100/6*[1,2,3,4,5];                         % perturbation locations
    for pc=1:5
        % find average perturbation onset times at each onset location
        pertTimes(pc)=find(yShape>pD(pc), 1, 'first');
    end

    % calculate distances to targets for individual participants
    disttots=sqrt((2-squeeze(posXall(:, mc, :,:))).^2 + (25-(squeeze(posYall(:, mc, :,:))+17.5)).^2);
    for sub=1:10
        for pc=1:5
            %find perturbation onset times for individual participants
            pT=find(4*(squeeze(posYall(sub, mc, pc, :))+17.5) > pD(pc), 1);
            % calculate distances to target at the time of perturbation for
            % individual participants
            distToTarget(sub, mc, pc) = squeeze(disttots(sub, pc, pT))-squeeze(25-(posYall(sub, mc, pc, pT)+17.5));
        end
    end
    
    figure(1)
    subplot(1,3,bx)
    for i=1:5
        clm2=(clm1/((i-0.1).^.6)); % adjusting color shade
        % in Y, converting from vBot coordinates (start position at -17.5, 25 cm movement)
        % to [% distance] coordinates
        plot(squeeze(posX(mc, i,:))', (squeeze(posY(mc, i,:))'+17.5)*4, 'Color', clm2, 'linewidth', 2)
        hold on
    end
    
    xlimit=get(gca, 'XLim');
    % ploting perturbation onsets
    for pc=1:5
        plot([-2, +2], [pD(pc),pD(pc)], 'k--', 'linewidth', 2)
    end
    hold off
    
    ylim([0, 100])
    yticks([])
    xticks([-2, 0, 2])

    set(gca, 'LineWidth', 2, 'Fontsize', 16)
    box off
    
    if bx==1
        ylabel('distance (%)')
        yticks([0, 100])
    elseif bx == 2
        xlabel('distance (cm)')    
    end
    
end


%% Figure 4B
clm=colormap('lines');
clm=clm([1,2,5], :);

clm(2,:)=clm(3,:);
clm(3,:)=[0.8,0.8,0.8];

barvals=squeeze(squeeze(nanmean(distToTarget(:, [1,2,5], :))));
barse=squeeze(nanstd(squeeze(distToTarget(:, [1,2,5], :))))./sqrt(10);

figure(2)
b=bar(barvals, 'FaceColor', 'flat', 'linewidth', 2);
hold on

% formatting below
nbars=5;
ngroups=3;

groupwidth = min(0.8, nbars/(nbars + 1.5));

for i = 1:nbars
    % Calculate center of each bar
    x = (1:ngroups) - groupwidth/2 + (2*i-1) * groupwidth / (2*nbars);
    errorbar(x, barvals(:,i), barse(:,i), '.k', 'linewidth', 1.5)
end

for i=1:5
b(i).CData=(clm/((i-0.1).^.6));
end

ylim([0, 0.5])
yticks([0, 0.25, 0.5])

xticks([1,2,3])
xticklabels([{'late-peak'}; {'early-peak'}; {'baseline'}])
set(gca, 'LineWidth', 2, 'Fontsize', 16)
box off
ylabel('distance increase (cm)')
