# Supplementary material for: Time-to-Target Simplifies Optimal Control of Visuomotor Feedback Responses
Source: eNeuro. 2020 Apr 20;7(2):ENEURO.0514-19.2020. doi: 10.1523/ENEURO.0514-19.2020 (PMC7189480; doi:10.1523/ENEURO.0514-19.2020)
Supplement: Extended Data 1 — All the data collected in this study, together with the analysis scripts, figure plots, and models is freely available at https://figshare.com/s/cf8df8c6e92b12742359. TTT_subdata.mat contains all the kinematics, force, and trial data of our 10 participants. The data is preprocessed: low-pass filtered as described in the methods, organized by trial and resampled at 1kHz. TTT_initialise.m loads this data and performs initial computations of variables required for some other scripts to work properly. The folder structure follows the structure of the article. The folder 1, results-basic contains all the analysis scripts that use the experimental data. The script names match the respective figure names in the article. Folders 2–7 contain various models described in the article, and scripts are named according to the relevant article figure as well. Finally, the utils folder contains the utilities for some of the previously mentioned scripts. These files have to be available when a respective simulation is being run. utils/figure_data contains exported variables for each of the figure scripts for when computations are not desired and only the figures need to be plotted. Folder simple stats contains our statistical analysis in JASP for reference. Download Extended Data 1, ZIP file. [file enu-eN-NWR-0514-19-s02.zip › 1. Results-basic/Fig3BC.m]

lw=2; %axis line width
plw=3; %plot line widt
blw=6; %baseline line width
fs = 16; %font size

%% Figure 3B

%==========================================================================
% In order to generate figures, either load pre-processed variables below...
%==========================================================================
load('Fig3.mat')


%==========================================================================
% Or uncomment the following lines after running QG_initialise.m:
%==========================================================================
% for sub=1:10
%     for mc=1:5
%         TrDat=TrialData(mc,sub);
%         FrDat=FrameData(mc,sub);
%         trind=0;
%         for tr=1:880
%             if TrDat.PertCond(tr) < 25
%                 trind=trind+1;
%                 PY = (FrDat.PY(tr,:)+17.5)*4;
%                 VY = FrDat.VY(tr,:);
%                 for loc = 0.25:0.25:100
%                     ind=find(PY>loc, 1);
%                     if ~isempty(ind)
%                         posY(sub, mc, trind, loc*4) = PY(ind);
%                         velY(sub, mc, trind, loc*4) = VY(ind);
%                     else
%                         posY(sub, mc, trind, loc*4) = NaN;
%                         velY(sub, mc, trind, loc*4) = NaN;
%                     end
%                 end
%             end
%         end
%     end
% end


figure(1)
subplot(1,2,1)

h=plot(squeeze(mean(mean(posY, 1), 3))', squeeze(mean(mean(velY, 1), 3))', 'LineWidth', plw);

h(2).Color = h(5).Color;
h(5).Color = [150,150,150]/255;
h(5).LineWidth=blw;

xlim([0, 100])
ylim([0, 60])
yticks([0, 20, 40, 60])
xticks([0, 20, 40, 60, 80, 100])

xlabel('position (%)')
ylabel('velocity (cm/s)')
set(gca, 'LineWidth', lw, 'Fontsize', fs, 'tickdir', 'out')
% offsetAxes;
box off

%% Figure 3C: all gains ( may need to run QG_initialise before)
subplot(1,2,2)
h=errorbar(squeeze(mean(vmGain, 1))', squeeze(std(vmGain, [], 1))'/sqrt(10), 'LineWidth', plw);

h(2).Color = h(5).Color;

h(5).Color = [150,150,150]/255;
h(5).LineWidth = blw;

xlim([0, 6])
ylim([0, 2])
yticks([0, 0.5, 1, 1.5 2])
yticklabels(['0'; ' '; ' '; ' '; '2'])
xticks(linspace(0,6, 6))
xticklabels([' 0 ';'20 ';'40 ';'60 ';'80 ';'100'])

xlabel('hand distance [%]')
ylabel('x force [N]')
set(gca, 'LineWidth', lw, 'Fontsize', fs, 'tickdir', 'out')
% offsetAxes
box off


%% Plot Figure 7D

figure(3)
clm=colormap('lines');
clm=clm([1,5,5],:);
clm(3,:) = [150,150,150]/255;

set(groot,'defaultAxesColorOrder',clm)

errorbar(squeeze(mean(vmGain(:, [1,2,5], :), 1))', squeeze(std(vmGain(:, [1,2,5], :), [],1))'/sqrt(10), 'LineWidth', 3)


xlim([0, 6])
ylim([0, 2])
yticks([0, 0.5, 1, 1.5 2])
yticklabels(['0'; ' '; ' '; ' '; '2'])
xticks(linspace(0,6, 6))
xticklabels([' 0 ';'20 ';'40 ';'60 ';'80 ';'100'])

xlabel('position (%)')
ylabel('correction strength (N)')
set(gca, 'LineWidth', 2, 'Fontsize', 16)
box off
set(groot,'defaultAxesColorOrder','remove')
