# Supplementary material for: Time-to-Target Simplifies Optimal Control of Visuomotor Feedback Responses
Source: eNeuro. 2020 Apr 20;7(2):ENEURO.0514-19.2020. doi: 10.1523/ENEURO.0514-19.2020 (PMC7189480; doi:10.1523/ENEURO.0514-19.2020)
Supplement: Extended Data 1 — All the data collected in this study, together with the analysis scripts, figure plots, and models is freely available at https://figshare.com/s/cf8df8c6e92b12742359. TTT_subdata.mat contains all the kinematics, force, and trial data of our 10 participants. The data is preprocessed: low-pass filtered as described in the methods, organized by trial and resampled at 1kHz. TTT_initialise.m loads this data and performs initial computations of variables required for some other scripts to work properly. The folder structure follows the structure of the article. The folder 1, results-basic contains all the analysis scripts that use the experimental data. The script names match the respective figure names in the article. Folders 2–7 contain various models described in the article, and scripts are named according to the relevant article figure as well. Finally, the utils folder contains the utilities for some of the previously mentioned scripts. These files have to be available when a respective simulation is being run. utils/figure_data contains exported variables for each of the figure scripts for when computations are not desired and only the figures need to be plotted. Folder simple stats contains our statistical analysis in JASP for reference. Download Extended Data 1, ZIP file. [file enu-eN-NWR-0514-19-s02.zip › 1. Results-basic/Fig6_timeHistograms.m]

% =========================================================================
% Either load the data for the figure from the exported file and leave the
% computations below commented...

clear all
load('Fig6.mat')

% data inside the file:
%
% mvTime(sub, mc_hand, pl, trial) - individual movement times for each
% participant, condition, perturbation location, and individual trial.
% mc_hand: 1 - matched cursor late peak, 2 - matched cursor early peak, 3 - baseline
% pl - perturbation location. Odd numbers are different perturbation onset
% locations. For each even number, the onset location is the same as pl -
% 1, but the direction of the cursor jump is opposite.
%
% pTime - respectively to mvTime, the perturbation onset times
%
% mvNeut - same as mvTime, but the non-perturbed condition only (so only
% one pl)
%
% all data is from maintained perturbation trials
% =========================================================================


% =========================================================================
% ... or uncomment the computations below (you will need a full data set
% from QG_eLife.mat


% for sub=1:10
%     for mc=[1,2,5]
%         for pc=13:22
%             
%             trs=FrameData(mc, sub).PY(TrialData(mc, sub).PertCond==pc, :);
%             for k=1:40
%                 ind=find(trs(k, :)>6.8, 1);
%                 trs(k, ind:end) =NaN;
%                 
%             end
%             mvTime(sub, round((mc+1)/2), pc-12, :) = TrialData(mc, sub).TrDur(TrialData(mc, sub).PertCond==pc); %sum(~isnan(trs)')/1000;%sum(~isnan(FrameData(mc, sub).PY(TrialData(mc, sub).PertCond==pc, :))')/1000;%
%             pTime(sub, round((mc+1)/2), pc-12, :) = TrialData(mc, sub).PertTime(TrialData(mc, sub).PertCond==pc);
%         end
%         mvNeut(sub, round((mc+1)/2), :) = TrialData(mc, sub).TrDur(TrialData(mc, sub).PertCond==12);
%     end
% end

% =========================================================================


% get mean data for the respective variables 
mvNeutMean=mean(mvNeut, 3);
mvTimeMean=mean(mvTime, 4);
pTimeMean=mean(pTime, 4);

% combine left and right
mvTimeMeanLR=(mvTimeMean(:,:,[1,3,5,7,9])+mvTimeMean(:,:,[1,3,5,7,9]+1))/2;
pTimeMeanLR=(pTimeMean(:,:,[1,3,5,7,9])+pTimeMean(:,:,[1,3,5,7,9]+1))/2;


%% Figure 5A
clm=colormap('lines');
clm=clm([1,5,5], :);
clm(3,:)=[0.8,0.8,0.8];

barvals=squeeze(mean(mvTimeMeanLR));
barse=squeeze(std(mvTimeMeanLR))/sqrt(10);

figure(1)
b=bar(squeeze(mean(mvTimeMeanLR)), 'FaceColor', 'flat', 'linewidth', 2);

% formatting below
hold on
nbars=5;
ngroups=3;

groupwidth = min(0.8, nbars/(nbars + 1.5));

for i = 1:nbars
    % Calculate center of each bar
    x = (1:ngroups) - groupwidth/2 + (2*i-1) * groupwidth / (2*nbars);
    errorbar(x, barvals(:,i), barse(:,i), '.k', 'linewidth', 1.5)
end
se=std(mvNeutMean(:,1))/sqrt(10);
plot([0.5,1.5], [mean(mvNeutMean(:,1)), mean(mvNeutMean(:,1))], 'k--', 'linewidth', 2)

se=std(mvNeutMean(:,2))/sqrt(10);
plot([1.5,2.5], [mean(mvNeutMean(:,2)), mean(mvNeutMean(:,2))], 'k--', 'linewidth', 2)

se=std(mvNeutMean(:,3))/sqrt(10);
plot([2.5,3.5], [mean(mvNeutMean(:,3)), mean(mvNeutMean(:,3))], 'k--', 'linewidth', 2)


for i=1:5
b(i).CData=(clm/((i-0.1).^.6));
end

ylim([0, 1.5])
yticks([0, 0.5, 1, 1.5])

xticks([0.5,1,2,3])
xticklabels([{' '};{'late-peak'}; {'early-peak'}; {'baseline'}])
set(gca, 'LineWidth', 2, 'Fontsize', 16, 'TickDir', 'out')
box off
% offsetX
ylabel('movement time (s)')
b(1).BaseLine.LineStyle='none';
%% Figure 5B
clm=colormap('lines');
clm=clm([1,5,5], :);
clm(3,:)=[0.8,0.8,0.8];

barvals=squeeze(mean(mvTimeMeanLR-pTimeMeanLR));
barse=squeeze(std(mvTimeMeanLR-pTimeMeanLR))/sqrt(10);

figure(2)
b=bar(barvals, 'FaceColor', 'flat', 'linewidth', 2);
hold on
% formatting below
nbars=5;
ngroups=3;

groupwidth = min(0.8, nbars/(nbars + 1.5));

for i = 1:nbars
    % Calculate center of each bar
    x = (1:ngroups) - groupwidth/2 + (2*i-1) * groupwidth / (2*nbars);
    errorbar(x, barvals(:,i), barse(:,i), '.k', 'linewidth', 1.5)
end

for i=1:5
b(i).CData=(clm/((i-0.1).^.6));
end

barvals=squeeze(mean(repmat(mvNeutMean, 1,1,5)-pTimeMeanLR));
bar(barvals, 'w', 'FaceColor', 'flat', 'linewidth', 2);

ylim([0, 1.5])
yticks([0, 0.5, 1, 1.5])

xticks([0.5,1,2,3])
xticklabels([{' '};{'late-peak'}; {'early-peak'}; {'baseline'}])
set(gca, 'LineWidth', 2, 'Fontsize', 16, 'TickDir', 'out')
box off
% offsetX
ylabel('time to target (s)')
b(1).BaseLine.LineStyle='none';


%%
movT=mean(mvTimeMeanLR,3);

fprintf('Average reching time for baseline: t = %.0f +- %.0f\n', mean(movT(:, 3))*1000, std(movT(:,3)*1000)/sqrt(10));
fprintf('Average reching time for condition 1: t = %.0f +- %.0f\n', mean(movT(:, 1)*1000), std(movT(:,1)*1000)/sqrt(10));
fprintf('Average reching time for condition 2: t = %.0f +- %.0f\n', mean(movT(:, 2)*1000), std(movT(:,2)*1000)/sqrt(10));
