# Supplementary material for: Time-to-Target Simplifies Optimal Control of Visuomotor Feedback Responses
Source: eNeuro. 2020 Apr 20;7(2):ENEURO.0514-19.2020. doi: 10.1523/ENEURO.0514-19.2020 (PMC7189480; doi:10.1523/ENEURO.0514-19.2020)
Supplement: Extended Data 1 — All the data collected in this study, together with the analysis scripts, figure plots, and models is freely available at https://figshare.com/s/cf8df8c6e92b12742359. TTT_subdata.mat contains all the kinematics, force, and trial data of our 10 participants. The data is preprocessed: low-pass filtered as described in the methods, organized by trial and resampled at 1kHz. TTT_initialise.m loads this data and performs initial computations of variables required for some other scripts to work properly. The folder structure follows the structure of the article. The folder 1, results-basic contains all the analysis scripts that use the experimental data. The script names match the respective figure names in the article. Folders 2–7 contain various models described in the article, and scripts are named according to the relevant article figure as well. Finally, the utils folder contains the utilities for some of the previously mentioned scripts. These files have to be available when a respective simulation is being run. utils/figure_data contains exported variables for each of the figure scripts for when computations are not desired and only the figures need to be plotted. Folder simple stats contains our statistical analysis in JASP for reference. Download Extended Data 1, ZIP file. [file enu-eN-NWR-0514-19-s02.zip › 4. Results-OFC2/Fig8ABC.m]

% Simulation data is necessary before this script can be executed. The data
% can either be obtained via the simulations by running
% Fig8_simulation_wrapper.m (about 10 mins), or by loading a pre-simulated data from
% Fig8_DATA.mat in utils/figure_data/


col = summer(8);
% switching through different peak velocity simulations
for modelNo=1:5
    switch modelNo
        case 1
            cl = '-';
        case 2
            cl = '-.';
        case 3
            cl = ':';
        case 4
            cl='.-';
        case 5
            cl='--';
    end

    figure(3) % velocity vs position plots (Figure 8A)
    plot(squeeze(mean(mean(exportPY{modelNo}, 2),1))'*400, squeeze(mean(mean(exportVY{modelNo}, 2),1))',cl, 'color', col(modelNo, :), 'Linewidth', 2)
    
    hold on


    %% Plotting Force Gains
    [BB,AA]=butter(5,[100/500],'low'); %Butterworth filter
    figure(4) % figure 8B
    hold on
    if subNo > 1
        fbgMeans = mean(squeeze(exportFX{modelNo}( :,:)));
        fbgStds = std(squeeze(exportFX{modelNo}( :,:)))/sqrt(subNo);
        fbgMeans(isnan(fbgMeans))=0;
        temp=filtfilt(BB,AA, fbgMeans);
    else
        fbgMeans = exportFX{modelNo}(:,:);
        temp=filtfilt(BB,AA, fbgMeans);
    end
    plot(rel_pos, temp,cl, 'color', col(modelNo, :), 'Linewidth', 2);
    set(gca, 'Xlim', [0 100], 'Ylim', [0 1.5])
    yticks([0, 0.25, 0.5, 0.75, 1]);
    yticklabels([{0}, {' '}, {' '}, {' '}, {1}]);
    xlabel('location (%)')
    ylabel('correction strength (N)')
    set(gca, 'FontSize', 16, 'FontWeight','bold')
end
figure(3) 
set(gca, 'Xlim', [0 100], 'Ylim', [-inf 1])
yticks([0, 0.25, 0.5, 0.75, 1]);
yticklabels([{0}, {' '}, {' '}, {' '}, {1}]);
xlabel('location (%)')
ylabel('velocity (m/s)')
set(gca, 'FontSize', 16, 'FontWeight','bold')
legend('peak velocity = 80 cm/s', 'peak velocity = 70 cm/s', 'peak velocity = 60 cm/s', 'peak velocity = 50 cm/s', 'peak velocity = 40 cm/s')
box off

%%
figure(6) % figure 8C
plot(-timeV80*10, v80, '-','Color', col(1, :), 'linewidth', 3)
hold on
plot(-timeV70*10, v70,'-.', 'Color', col(2, :), 'linewidth', 3)
plot(-timeV60*10, v60,':', 'Color', col(3, :), 'linewidth', 3)
plot(-timeV50*10, v50,'.-', 'Color', col(4, :), 'linewidth', 3)
plot(-timeV40*10, v40,'--', 'Color', col(5, :), 'linewidth', 3)

xlabel('time to target (ms)')
ylabel('force (N)')
set(gca, 'FontSize', 16, 'FontWeight','bold')
legend('peak velocity = 80 cm/s', 'peak velocity = 70 cm/s', 'peak velocity = 60 cm/s', 'peak velocity = 50 cm/s', 'peak velocity = 40 cm/s')
yticks([0, 0.25, 0.5, 0.75, 1]);
yticklabels([{0}, {' '}, {' '}, {' '}, {1}]);
