# Supplementary material for: Time-to-Target Simplifies Optimal Control of Visuomotor Feedback Responses
Source: eNeuro. 2020 Apr 20;7(2):ENEURO.0514-19.2020. doi: 10.1523/ENEURO.0514-19.2020 (PMC7189480; doi:10.1523/ENEURO.0514-19.2020)
Supplement: Extended Data 1 — All the data collected in this study, together with the analysis scripts, figure plots, and models is freely available at https://figshare.com/s/cf8df8c6e92b12742359. TTT_subdata.mat contains all the kinematics, force, and trial data of our 10 participants. The data is preprocessed: low-pass filtered as described in the methods, organized by trial and resampled at 1kHz. TTT_initialise.m loads this data and performs initial computations of variables required for some other scripts to work properly. The folder structure follows the structure of the article. The folder 1, results-basic contains all the analysis scripts that use the experimental data. The script names match the respective figure names in the article. Folders 2–7 contain various models described in the article, and scripts are named according to the relevant article figure as well. Finally, the utils folder contains the utilities for some of the previously mentioned scripts. These files have to be available when a respective simulation is being run. utils/figure_data contains exported variables for each of the figure scripts for when computations are not desired and only the figures need to be plotted. Folder simple stats contains our statistical analysis in JASP for reference. Download Extended Data 1, ZIP file. [file enu-eN-NWR-0514-19-s02.zip › 4. Results-OFC2/simulation for figure/Fig8_simulation.m]

xCost=0.5;
col= get(gca, 'Colororder');
col=[col;col];

%%%%%%%%%%%%%%%%%%%%%%%%%%%%%%%%%%%%%%%%%%%%%%%%%%%%%%%%%%%%%
% define parameters

% variable parameters
N = [];                 % duration in number of time steps
VMtau=12;               % visuomotor delay. 120ms was used in Liu & Todorov, 2007

% might need changing
prm.c = [0.15, 0.05; -0.05, 0.15];          % control-dependent noise (adjust size by changing the scalar)
prm.r = 0.00001;                              % control signal penalty
Nsim = 40;

% definitely fixed parameters
prm.dt = 0.01;              % time step (sec) 
prm.m = 1.1;                  % mass of the hand (kg)
prm.b = 7;                 % damping (N/sec)
prm.tau = 0.05;             % time constant (msec)

prm.sigma = 0.015;            % sensory noise
prm.sa = 0.1;                 % relative penalty of final force compared to final velocity

prm.xcost=xCost;           % cost of X-error at the end
prm.ycost=1;                % cost of Y-error at the end
prm.v = .2;                 % endpoint velocity penalty (0.1 for hit the target not caring to really stop, 1 for stop at the target-y not caring to hit the target)
prm.f = prm.v/prm.sa;       % endpoint force penalty

Ty = 0.25;                  % target distance
Tx = 0.0;                   % initial target x-coordinate
TxPert=0.02;                % perturbed target x-coordinate

numPertLoc=0:0.01:1;

t1 = 0.01;                  % beginning of VM window in seconds
t2 = 0.06;                  % end of VM window in seconds

% saving parameters for export
prm.N=N;
prm.VMtau = VMtau;
prm.Nsim = Nsim;


%%%%%%%%%%%%%%%%%%%%%%%%%%%%%%%%%%%%%%%%%%%%%%%%%%%%%%%%%%%%%
%% Simulating the experiments

% N are selected via previous optimisation so that the desired peak
% velocity is achieved in the simulation.

fprintf('Simulating Vpeak = 80 cm/s \n');
modelNo = 1;
N=73;
% looping over the subjects
for sub=1:subNo
    fprintf('Subject %i: ', sub);
    switch j
        % j is the condition
        case 1
            kal_lqg_v2; 
        case 2
            kal_lqg_cond1; 
        case 3
            kal_lqg_cond2; 
    end
end
fprintf('\n');
timeV80=73-time;

fprintf('Simulating Vpeak = 70 cm/s \n');
modelNo = 2;
N=85;
pll=0;
%looping over subjects
for sub=1:subNo
    fprintf('Subject %i: ', sub);
    switch j
        case 1
            kal_lqg_v2; 
        case 2
            kal_lqg_cond1; 
        case 3
            kal_lqg_cond2; 
    end
          
    pll=0;
end
timeV70=85-time;

fprintf('Simulating Vpeak = 60 cm/s \n');
modelNo = 3;
N=105;
pll=0;
% looping over the subjects
for sub=1:subNo
    fprintf('Subject %i: ', sub);
    switch j
        case 1
            kal_lqg_v2; 
        case 2
            kal_lqg_cond1; 
        case 3
            kal_lqg_cond2; 
    end
    pll=0;
end
fprintf('\n');
timeV60=105-time;

fprintf('Simulating Vpeak = 50 cm/s \n');
modelNo = 4;
N=113;
pll=0;
% looping over the subjects
for sub=1:subNo
    fprintf('Subject %i: ', sub);
    switch j
        case 1
            kal_lqg_v2; 
        case 2
            kal_lqg_cond1; 
        case 3
            kal_lqg_cond2; 
    end
    pll=0;
end
fprintf('\n');
timeV50=113-time;

fprintf('Simulating Vpeak = 40 cm/s \n');
modelNo = 5;
N=124;
pll=0;
% looping over the subjects
for sub=1:subNo
    fprintf('Subject %i: ', sub);
    switch j
        case 1
            kal_lqg_v2; 
        case 2
            kal_lqg_cond1; 
        case 3
            kal_lqg_cond2; 
    end
    pll=0;
end
fprintf('\n');
timeV40=124-time;
