# Supplementary material for: Time-to-Target Simplifies Optimal Control of Visuomotor Feedback Responses
Source: eNeuro. 2020 Apr 20;7(2):ENEURO.0514-19.2020. doi: 10.1523/ENEURO.0514-19.2020 (PMC7189480; doi:10.1523/ENEURO.0514-19.2020)
Supplement: Extended Data 1 — All the data collected in this study, together with the analysis scripts, figure plots, and models is freely available at https://figshare.com/s/cf8df8c6e92b12742359. TTT_subdata.mat contains all the kinematics, force, and trial data of our 10 participants. The data is preprocessed: low-pass filtered as described in the methods, organized by trial and resampled at 1kHz. TTT_initialise.m loads this data and performs initial computations of variables required for some other scripts to work properly. The folder structure follows the structure of the article. The folder 1, results-basic contains all the analysis scripts that use the experimental data. The script names match the respective figure names in the article. Folders 2–7 contain various models described in the article, and scripts are named according to the relevant article figure as well. Finally, the utils folder contains the utilities for some of the previously mentioned scripts. These files have to be available when a respective simulation is being run. utils/figure_data contains exported variables for each of the figure scripts for when computations are not desired and only the figures need to be plotted. Folder simple stats contains our statistical analysis in JASP for reference. Download Extended Data 1, ZIP file. [file enu-eN-NWR-0514-19-s02.zip › 5. Results-HitVStop/Fig9_plot.m]

% this plots the data of the simulations
% 
% just for the figures please import Fig9_DATA.mat, which contains the
% simulation results exported to a file
% 

[BB,AA]=butter(5,[10/500],'low'); %Butterworth filter. Set for 1kHz sampling rate
subNo=1;
% we will filter the simulation data eventually to get the smooth curves.
% The roughness in the simulation data appears from a discrete sampling,
% but with sampling rate above our computational capabilities we expect the
% curves to be smooth.

for modelNo=[1,2,3]
    switch modelNo
        case 1
            cl = 'k';
            N=94;
        case 2
            cl = 'k:';
            N=80;
        case 3
            cl = 'k-.';
            N=75;
        case 4
            cl = 'r';
            N=94;
    end

    
    figure(2)
    
    plot((1:N)*10, squeeze(mean(mean(exportPY{modelNo}(:,:,:), 2),1))', cl, ...
        'linewidth', 2)
    set(gca, 'FontSize', 16, 'FontWeight','bold')
    xlabel('time (ms)')
    ylabel('position (cm)')
    xlim([-Inf,Inf]);
%     ylim([0, 0.8])
%     yticks([0, 0.2, 0.4, 0.6, 0.8])
%     yticklabels([{0},{20},{40},{60},{80}])
    hold on
%     xticks([0, 1, 2, 3, 4, 5]/20)
%     xticklabels([{0},{20},{40},{60},{80},{100}])
    box off
    
    % ploting position-velocity curve (Figure 9A)
    figure(3)
    
    % velocity profiles in Y direction are the same, independent on
    % perturbation onset. Average across perturbation locations to get
    % profiles
    plot(squeeze(mean(mean(exportPY{modelNo}(:,:,:), 2),1))', squeeze(mean(mean(exportVY{modelNo}(:,:,:),2),1))', cl, ...
        'linewidth', 2)
    set(gca, 'FontSize', 16, 'FontWeight','bold')
    xlabel('location (%)')
    ylabel('velocity (cm/s)')
    xlim([-Inf,Inf]);
    ylim([0, 0.8])
    yticks([0, 0.2, 0.4, 0.6, 0.8])
    yticklabels([{0},{20},{40},{60},{80}])
    hold on
    xticks([0, 1, 2, 3, 4, 5]/20)
    xticklabels([{0},{20},{40},{60},{80},{100}])
    box off
    
    % Plotting gains vs position (Figure 9B)
    figure(4)
    hold on
    if subNo > 1 
        % if we simulated more than one participant, average across
        % simulated participants and calculate standard errors
        fbgMeans = mean(squeeze(exportFX{modelNo}(:,:)));
        fbgStds = std(squeeze(exportFX{modelNo}(:,:)))/sqrt(subNo);
        % filter
        temp=spline(rel_pos, fbgMeans, 0:1:100);
        plot(rel_pos, fbgMeans, cl, 'Linewidth', 2)
    else
        % if we simulated one participant:
        fbgMeans = exportFX{modelNo};
        % set NaNs to zero
        fbgMeans(isnan(fbgMeans))=0;
        % filter
%         temp=filtfilt(BB,AA, fbgMeans);
        temp=fbgMeans;
        plot(rel_pos, temp, cl, 'Linewidth', 2);
    end
    set(gca, 'Xlim', [0 100], 'Ylim', [-inf 1.5])
    xlabel('location (%)')
    ylabel('correction strength (N)')
    xticks([0, 1, 2, 3, 4, 5]*20)
    xticklabels([{0},{20},{40},{60},{80},{100}])
    yticks([0, 0.4, 0.8, 1.2, 1.6])
    yticklabels([{0},{' '},{' '},{' '}, {1.6}])
    set(gca, 'FontSize', 16, 'FontWeight','bold')
    ylim([0, 1.6])
    
    % Plotting gains vs time-to-target (Figure 9C)
    figure(5)
    hold on
    if subNo > 1 
        % if we simulated more than one participant, average across
        % simulated participants and calculate standard errors
        fbgMeans = mean(squeeze(exportFX{modelNo}(:,:)));
        fbgStds = std(squeeze(exportFX{modelNo}(:,:)))/sqrt(subNo);
        % filter
        temp=spline(rel_pos, fbgMeans, 0:1:100);
        plot(rel_pos, fbgMeans, cl, 'Linewidth', 2)
    else
        % if we simulated one participant:
        fbgMeans = exportFX{modelNo};
        t=timesStored{modelNo};
        % set NaNs to zero
        fbgMeans(isnan(fbgMeans))=0;
        % filter
%         temp=filtfilt(BB,AA, fbgMeans);
        temp=fbgMeans;
        plot(t*10, temp, cl, 'Linewidth', 2);
    end
    set(gca, 'Ylim', [-inf 1.5], 'XDir', 'reverse')
    xlabel('time (ms)')
    ylabel('correction strength (N)')
%     xticks([0, 1, 2, 3, 4, 5]*20)
%     xticklabels([{0},{20},{40},{60},{80},{100}])
    yticks([0, 0.4, 0.8, 1.2, 1.6])
    yticklabels([{0},{' '},{' '},{' '}, {1.6}])
    set(gca, 'FontSize', 16, 'FontWeight','bold')
    ylim([0, 1.6])
end
