# Supplementary material for: Time-to-Target Simplifies Optimal Control of Visuomotor Feedback Responses
Source: eNeuro. 2020 Apr 20;7(2):ENEURO.0514-19.2020. doi: 10.1523/ENEURO.0514-19.2020 (PMC7189480; doi:10.1523/ENEURO.0514-19.2020)
Supplement: Extended Data 1 — All the data collected in this study, together with the analysis scripts, figure plots, and models is freely available at https://figshare.com/s/cf8df8c6e92b12742359. TTT_subdata.mat contains all the kinematics, force, and trial data of our 10 participants. The data is preprocessed: low-pass filtered as described in the methods, organized by trial and resampled at 1kHz. TTT_initialise.m loads this data and performs initial computations of variables required for some other scripts to work properly. The folder structure follows the structure of the article. The folder 1, results-basic contains all the analysis scripts that use the experimental data. The script names match the respective figure names in the article. Folders 2–7 contain various models described in the article, and scripts are named according to the relevant article figure as well. Finally, the utils folder contains the utilities for some of the previously mentioned scripts. These files have to be available when a respective simulation is being run. utils/figure_data contains exported variables for each of the figure scripts for when computations are not desired and only the figures need to be plotted. Folder simple stats contains our statistical analysis in JASP for reference. Download Extended Data 1, ZIP file. [file enu-eN-NWR-0514-19-s02.zip › 6. Results-non-finite/early_peak/receding_early.m]

% clear all

col= get(gca, 'Colororder');
col=[col;col];

% close all
model='r';
%%%%%%%%%%%%%%%%%%%%%%%%%%%%%%%%%%%%%%%%%%%%%%%%%%%%%%%%%%%%%
% define parameters

% variable parameters
N = 50;                 % duration in number of time steps
VMtau=12;               % visuomotor delay. 120ms was used in Liu & Todorov, 2007

prm.c = [0.15, 0.05; -0.05, 0.15];          % control-dependent noise (adjust size by changing the scalar)
prm.r = 0.000003;                               % control signal penalty
qScale=0.7;
Nsim = 40;

prm.dt = 0.01;              % time step (sec) 
prm.m = 1.1;                  % mass of the hand (kg)
prm.b = 7;                 % damping (N/sec)
prm.tau = 0.05;             % time constant (msec)

prm.sigma = 0.015;            % sensory noise
prm.sa = 0.1;                 % relative penalty of final force compared to final velocity

prm.xcost=1;            % cost of X-error at the end
prm.ycost=1;                % cost of Y-error at the end
prm.v = 0.1;                 % endpoint velocity penalty (0.1 for hit the target not caring to really stop, 1 for stop at the target-y not caring to hit the target)
prm.f = prm.v/prm.sa;       % endpoint force penalty

Ty = 0.25;                  % target distance
Tx = 0.0;                   % initial target x-coordinate
TxPert=0.02;                % perturbed target x-coordinate

pOnsDs=[1,2,3,4,5, 5.7]/6;%0:0.001:1;       % locations of cursor jumps

t1 = 0.01;                  % beginning of VM window in seconds
t2 = 0.06;                  % end of VM window in seconds

% saving parameters for export
prm.N=N;
prm.VMtau = VMtau;
prm.Nsim = Nsim;

initialiseSSM
%%%%%%%%%%%%%%%%%%%%%%%%%%%%%%%%%%%%%%%%%%%%%%%%%%%%%%%%%%%%%
%% Simulating the experiments

[K,L,Cost] = receding_lqg( A,B, H, 0, D0.^D0, Qt,R, X1,0, Nsim, 1, 15, C);

pt=0;
for pOnsD = pOnsDs
    Xa = zeros(size(A,1),N);
    Xa(:,1) = X1;
    pt=pt+1;
    k=1;
    firstTime=1;
    TargDist = 0.25;
    while TargDist > 0.004
        u = -L(:,:,1)*Xa(:,k);
        Xa(:,k+1) = A*Xa(:,k) + B*u;

        if Xa(2,k+1) > pOnsD*Ty
            if firstTime
                
                firstTime=0;
                pOnsT=k+1;
            end
            if k >= pOnsT+VMtau
                Xa(7,k+1) = TxPert; 
            end
        end
        
        k=k+1;
        TargDist = norm(Xa(7:8, k)-Xa(1:2, k));
    end
    fprintf("Pert @ k=%d, duration=%d\n", pOnsT, k)
    dur_rec(pt)=k/100;
    gain_rec(pt) = mean(Xa(5, (pOnsT+VMtau+1):(pOnsT+VMtau+6)));
end
