# Supplementary material for: Time-to-Target Simplifies Optimal Control of Visuomotor Feedback Responses
Source: eNeuro. 2020 Apr 20;7(2):ENEURO.0514-19.2020. doi: 10.1523/ENEURO.0514-19.2020 (PMC7189480; doi:10.1523/ENEURO.0514-19.2020)
Supplement: Extended Data 1 — All the data collected in this study, together with the analysis scripts, figure plots, and models is freely available at https://figshare.com/s/cf8df8c6e92b12742359. TTT_subdata.mat contains all the kinematics, force, and trial data of our 10 participants. The data is preprocessed: low-pass filtered as described in the methods, organized by trial and resampled at 1kHz. TTT_initialise.m loads this data and performs initial computations of variables required for some other scripts to work properly. The folder structure follows the structure of the article. The folder 1, results-basic contains all the analysis scripts that use the experimental data. The script names match the respective figure names in the article. Folders 2–7 contain various models described in the article, and scripts are named according to the relevant article figure as well. Finally, the utils folder contains the utilities for some of the previously mentioned scripts. These files have to be available when a respective simulation is being run. utils/figure_data contains exported variables for each of the figure scripts for when computations are not desired and only the figures need to be plotted. Folder simple stats contains our statistical analysis in JASP for reference. Download Extended Data 1, ZIP file. [file enu-eN-NWR-0514-19-s02.zip › 6. Results-non-finite/early_peak/Fig10BD.m]

close all
clear all
clc

%simulate the models below

receding_early
infinite_early
clearvars -except dur_rec dur_inf gain_rec gain_inf
load('Fig5.mat')

mvNeutMean=mean(mvNeut, 3);
mvTimeMean=mean(mvTime, 4);
pTimeMean=mean(pTime, 4);

% combine left and right
mvTimeMeanLR=(mvTimeMean(:,:,[1,3,5,7,9])+mvTimeMean(:,:,[1,3,5,7,9]+1))/2;
pTimeMeanLR=(pTimeMean(:,:,[1,3,5,7,9])+pTimeMean(:,:,[1,3,5,7,9]+1))/2;


% export to a structure for later (ov)
S.MovementDurations=squeeze(mean(mvTimeMeanLR));
S.PerturbationTimes=squeeze(mean(pTimeMeanLR));
S.TimesToTarget=squeeze(mean(mvTimeMeanLR))-squeeze(mean(pTimeMeanLR));

%% Figure 5A
clm=colormap('lines');
clm=clm([5], :);
% clm(3,:)=[0.8,0.8,0.8];
% clm=[0.8,0.8,0.8];

figure(1)
bline=squeeze(mvTimeMeanLR(:,2,:));


barvals=squeeze(mean(bline));
barse=squeeze(std(bline))/sqrt(10);

% formatting below
hold on
nbars=5;
ngroups=1;

groupwidth = min(0.8, nbars/(nbars + 1.5));
X=[];
for i = 1:nbars
    % Calculate center of each bar
    x = (1:ngroups) - groupwidth/2 + (2*i-1) * groupwidth / (2*nbars);
    X=[X, x];
end
b=bar(X, barvals, 'FaceColor', 'flat', 'linewidth', 2, 'EdgeAlpha', 0);
errorbar(X, barvals(:,:), barse(:,:), '.k', 'linewidth', 1.5, "MarkerSize", 0.001)


for i=1:5
    b.CData(i,:)=(clm/((i-0.1).^.6));
end

ylim([0, 1.5])
yticks([0, 0.5, 1, 1.5])

xticks([0.5,1,2,3])
xticklabels([{''};{'early-peak'}; {''}; {''}])
set(gca, 'LineWidth', 2, 'Fontsize', 16, 'TickDir', 'out')
box off
% offsetX
ylabel('movement time (s)')
b(1).BaseLine.LineStyle='none';

%% add receding and infinite horizon times

plot(X, dur_rec(1:5), 'k.--', 'MarkerSize', 15, 'LineWidth', 2)
plot(X, dur_inf(1:5), 'k.-.', 'MarkerSize', 15, 'LineWidth', 2)

model_gains_early
