# Supplementary material for: Time-to-Target Simplifies Optimal Control of Visuomotor Feedback Responses
Source: eNeuro. 2020 Apr 20;7(2):ENEURO.0514-19.2020. doi: 10.1523/ENEURO.0514-19.2020 (PMC7189480; doi:10.1523/ENEURO.0514-19.2020)
Supplement: Extended Data 1 — All the data collected in this study, together with the analysis scripts, figure plots, and models is freely available at https://figshare.com/s/cf8df8c6e92b12742359. TTT_subdata.mat contains all the kinematics, force, and trial data of our 10 participants. The data is preprocessed: low-pass filtered as described in the methods, organized by trial and resampled at 1kHz. TTT_initialise.m loads this data and performs initial computations of variables required for some other scripts to work properly. The folder structure follows the structure of the article. The folder 1, results-basic contains all the analysis scripts that use the experimental data. The script names match the respective figure names in the article. Folders 2–7 contain various models described in the article, and scripts are named according to the relevant article figure as well. Finally, the utils folder contains the utilities for some of the previously mentioned scripts. These files have to be available when a respective simulation is being run. utils/figure_data contains exported variables for each of the figure scripts for when computations are not desired and only the figures need to be plotted. Folder simple stats contains our statistical analysis in JASP for reference. Download Extended Data 1, ZIP file. [file enu-eN-NWR-0514-19-s02.zip › utils/fig7 8_utils/kalman_lqg_pert.m]

function [K,L,Cost,Xa,XSim,Xhat,CostSim, Unoise] = ...
   kalman_lqg_pert( A,B, H, Sigma_x, Sigma_y, Q,R, X1,S1, NSim,Init,Niter, C, Tpert, TxPert, extra)
%[K,L,Cost,Xa,XSim,CostSim] = 
%   kalman_lqg( A,B,H, Sigma_x, Sigma_y, Q,R, X1,S1  [NSim,Init,Niter] )
%
% Compute optimal controller and estimator for generalized LQG
%
% u(t)    = -L(t) x(t)
% x(t+1)  = A x(t) + B u(t) + e_x,   with e_x ~ N(0,Sigma_x) 
% y(t)    = H x(t) + e_y,            with e_y ~ N(0,Sigma_y)
% xhat(t+1) = A xhat(t) + B u(t) + K(t) (y(t) - H xhat(t))
% x(1)    ~ mean X1, covariance S1
%
% cost(t) = u(t)' R u(t) + x(t)' Q(t) x(t)
%
% NSim    number of simulated trajectories (default 0)  (optional)
% Init    0 - open loop; 1 (default) - LQG; 2 - random  (optional)
% Niter   iterations; 0 (default) - until convergence   (optional)
%
% K       Filter gains
% L       Control gains
% Cost    Expected cost (per iteration)
% Xa      Expected trajectory
% XSim    Simulated trajectories
% CostSim Empirical cost

%C = 0;
D = 0;
C0 = sqrt(Sigma_x);
D0 = sqrt(Sigma_y);
E0 = 0;

[K,L,Cost,Xa,XSim,Xhat,CostSim, Unoise] = ...
   kalman_lqg_inner( A,B,C,C0, H,D,D0, E0, Q,R, X1,S1, NSim,Init,Niter,Tpert, TxPert, extra);


%[K,L,Cost,Xa,XSim,CostSim] = 
%   kalman_lqg( A,B,C,C0, H,D,D0, E0, Q,R, X1,S1  [NSim,Init,Niter] )
%
% Compute optimal controller and estimator for generalized LQG
%
% u(t)    = -L(t) x(t)
% x(t+1)  = A x(t) + B (I + Sum(C0(i) rnd_1)) u(t) + C0 rnd_n
% y(t)    = H x(t) + Sum(D(i) rnd_1) x(t) + D0 rnd_n
% xhat(t+1) = A xhat(t) + B u(t) + K(t) (y(t) - H xhat(t)) + E0 rnd_n
% x(1)    ~ mean X1, covariance S1
%
% cost(t) = u(t)' R u(t) + x(t)' Q(t) x(t)
%
% NSim    number of simulated trajectories (default 0)  (optional)
% Init    0 - open loop; 1 (default) - LQG; 2 - random  (optional)
% Niter   iterations; 0 (default) - until convergence   (optional)
%
% K       Filter gains
% L       Control gains
% Cost    Expected cost (per iteration)
% Xa      Expected trajectory
% XSim    Simulated trajectories
% CostSim Empirical cost

% 

%[K,L,Cost,Xa,XSim,CostSim] = 
%   kalman_lqg( A,B,C,C0, H,D,D0, E0, Q,R, X1,S1  [NSim,Init,Niter] )
%
% Compute optimal controller and estimator for generalized LQG
%
% u(t)    = -L(t) x(t)
% x(t+1)  = A x(t) + B (I + Sum(C0(i) rnd_1)) u(t) + C0 rnd_n
% y(t)    = H x(t) + Sum(D(i) rnd_1) x(t) + D0 rnd_n
% xhat(t+1) = A xhat(t) + B u(t) + K(t) (y(t) - H xhat(t)) + E0 rnd_n
% x(1)    ~ mean X1, covariance S1
%
% cost(t) = u(t)' R u(t) + x(t)' Q(t) x(t)
%
% NSim    number of simulated trajectories (default 0)  (optional)
% Init    0 - open loop; 1 (default) - LQG; 2 - random  (optional)
% Niter   iterations; 0 (default) - until convergence   (optional)
%
% K       Filter gains
% L       Control gains
% Cost    Expected cost (per iteration)
% Xa      Expected trajectory
% XSim    Simulated trajectories
% CostSim Empirical cost
%
% This is an implementation of the algorithm described in:
%  Todorov, E. (2005) Stochastic optimal control and estimation
%  methods adapted to the noise characteristics of the
%  sensorimotor system. Neural Computation 17(5): 1084-1108


function [K,L,Cost,Xa,XSim,Xhat,CostSim,Unoise,Ufree,CostU] = ...
   kalman_lqg_inner( A,B,C,C0, H,D,D0, E0, Q,R, X1,S1, NSim,Init,Niter, Tpert, TxPert, extra )


%%%%%%%%%%%%%%%%%%%%%%%%%%%%%%%%%%%%%%%%%%%%%%%%%%%%%%%%%%%%%%%%%%%%%%%
% initialization

% numerical parameters
MaxIter = 500;
Eps = 10^-15;

% determine sizes
szX = size(A,1);
szU = size(B,2);
szY = size(H,1);
szC = size(C,3);
szC0 = size(C0,2);
szD = size(D,3);
szD0 = size(D0,2);
szE0 = size(E0,2);
N = size(Q,3);

% initialize missing optional parameters
if nargin<13,
   NSim = 0;
end;
if nargin<14,
   Init = 1;
end;
if nargin<15,
   Niter = 0;
end;

% if C or D are scalar, replicate them into vectors
if size(C,1)==1 & szU>1,
   C = C*ones(szU,1);
end;
if length(D(:))==1,
    if D(1)==0,
        D = zeros(szY,szX);
    else
        D = D*ones(szX,1);
        if szX ~= szY,
            error('D can only be a scalar when szX = szY');
        end
    end
end;

% if C0,D0,E0 are scalar, set them to 0 matrices and adjust size
if length(C0(:))==1 & C0(1)==0,
    C0 = zeros(szX,1);
end
if length(D0(:))==1 & D0(1)==0,
    D0 = zeros(szY,1);
end
if length(E0(:))==1 & E0(1)==0,
    E0 = zeros(szX,1);
end


% initialize policy and filter
K = zeros(szX,szY,N-1);
L = zeros(szU,szX,N-1);


%%%%%%%%%%%%%%%%%%%%%%%%%%%%%%%%%%%%%%%%%%%%%%%%%%%%%%%%%%%%%%%%%%%%%%%
% run iterative algorithm - until convergence or MaxIter

for iter = 1:MaxIter
   N= size(Q,3);
   % initialize covariances
   SiE = S1;
   SiX = X1*X1';
   SiXE = zeros(szX,szX);
   
   % forward pass - recompute Kalman filter   
   k=0;
   while k < N-1
      k=k+1;
      
      % compute Kalman gain
      temp = SiE + SiX + SiXE + SiXE';
      if size(D,2)==1
          DSiD = diag(diag(temp).*D.^2);
      else
          DSiD = zeros(szY,szY);
          for i=1:szD
              DSiD = DSiD + D(:,:,i)*temp*D(:,:,i)';
          end
      end
      K(:,:,k) = A*SiE*H'*pinv(H*SiE*H'+D0*D0'+DSiD);
      
      % compute new SiE
      newE = E0*E0' + C0*C0' + (A-K(:,:,k)*H)*SiE*A';

      LSiL = L(:,:,k)*SiX*L(:,:,k)';
      if size(C,2)==1,
         newE = newE + B*diag(diag(LSiL).*C.^2)*B';
      else
         for i=1:szC
            newE = newE + B*C(:,:,i)*LSiL*C(:,:,i)'*B';
         end;
      end;
      
      % update SiX, SiE, SiXE
      SiX = E0*E0' + K(:,:,k)*H*SiE*A' + (A-B*L(:,:,k))*SiX*(A-B*L(:,:,k))' + ...
          (A-B*L(:,:,k))*SiXE*H'*K(:,:,k)' + K(:,:,k)*H*SiXE'*(A-B*L(:,:,k))';
      SiE = newE;
      SiXE = (A-B*L(:,:,k))*SiXE*(A-K(:,:,k)*H)' - E0*E0';
   end;
   
   
   % first pass initialization
   if iter==1,
      if Init==0,         % open loop
         K = zeros(szX,szY,N-1); 
      elseif Init==2,     % random
         K = randn(szX,szY,N-1);
      end;
   end;
   
   
   % initialize optimal cost-to-go function
   Sx = Q(:,:,N-extra);
   Se = zeros(szX,szX);
   Cost(iter) = 0;
   X1(7)=0;
   % backward pass - recompute control policy
   for k=N-1:-1:1
      Rk=R{k};
      % update Cost
      Cost(iter) = Cost(iter) + trace(Sx*C0*C0') + ...
         trace(Se*(K(:,:,k)*D0*D0'*K(:,:,k)' + E0*E0' + C0*C0'));
      
      % Controller
      temp = Rk + B'*Sx*B;
      BSxeB = B'*(Sx+Se)*B;
      if size(C,2)==1,
         temp = temp + diag(diag(BSxeB).*C.^2);
      else
         for i=1:size(C,3)
            temp = temp + C(:,:,i)'*BSxeB*C(:,:,i);
         end;
      end;
      L(:,:,k) = pinv(temp)*B'*Sx*A;
      
      % compute new Se
      newE = A'*Sx*B*L(:,:,k) + (A-K(:,:,k)*H)'*Se*(A-K(:,:,k)*H);
      
      % update Sx and Se
      Sx =  A'*Sx*(A-B*L(:,:,k));
      KSeK = K(:,:,k)'*Se*K(:,:,k);
      if size(D,2)==1,
          Sx = Sx + diag(diag(KSeK).*D.^2);
      else
          for i=1:szD
              Sx = Sx + D(:,:,i)'*KSeK*D(:,:,i);
          end;
      end;     
      Se = newE;
 
   end;
   
   
   % adjust cost
   Cost(iter) = Cost(iter) + X1'*Sx*X1 + trace((Se+Sx)*S1);     
   
   % progress bar
   if ~rem(iter,10),
      fprintf('.');
   end;
   
   % check convergence of Cost
   if (Niter>0 & iter>=Niter) | ...
      (Niter==0 & iter>1 & abs(Cost(iter-1)-Cost(iter))<Eps) | ...
      (Niter==0 & iter>20 & sum(diff(dist(iter-10:iter))>0)>3),
      break;
   end;
end;

% print result
if Cost(iter-1)~=Cost(iter)
   %fprintf(' Log10DeltaCost = %.2f\n',log10(abs(Cost(iter-1)-Cost(iter))));
else
   %fprintf(' DeltaCost = 0\n' );
end;


%%%%%%%%%%%%%%%%%%%%%%%%%%%%%%%%%%%%%%%%%%%%%%%%%%%%%%%%%%%%%%%%%%%%%%%
% compute average trajectory

Xa = zeros(szX,N);
Xa(:,1) = X1;

for k=1:N-1
   u = -L(:,:,k)*Xa(:,k);
   Xa(:,k+1) = A*Xa(:,k) + B*u;
end;


%%%%%%%%%%%%%%%%%%%%%%%%%%%%%%%%%%%%%%%%%%%%%%%%%%%%%%%%%%%%%%%%%%%%%%%
% simulate noisy trajectories

if NSim > 0,
   X1(7)=0;
   % square root of S1
   [u,s,v] = svd(S1);
   sqrtS = u*diag(sqrt(diag(s)))*v';
   
   % initialize
   XSim = zeros(szX,NSim,N);
   Xhat = zeros(szX,NSim,N);
   Xhat(:,:,1) = repmat(X1, [1 NSim]);
   XSim(:,:,1) = repmat(X1, [1 NSim]) + sqrtS*randn(szX,NSim);
   
   CostSim = 0;
   
   % loop over N
   for k=1:N+extra-1
       Rk=R{k};
       if k== Tpert
            Xhat(7,:,k:end)=TxPert;
            
       end
       
      
      % update control and cost
      U = -L(:,:,k)*Xhat(:,:,k);
      CostSim = CostSim + sum(sum(U.*(Rk*U)));
      CostU(k) = sum(sum(U.*(Rk*U)));
      
      %CostSim = CostSim + sum(sum(XSim(:,:,k).*(Q(:,:,k)*XSim(:,:,k))));
      
      % compute noisy control
      Un = U;
      if size(C,2)==1,
         Un = Un + U.*randn(szU,NSim).*repmat(C,[1,NSim]);
      else
         for i=1:szC
            Un = Un + (C(:,:,i)*U).*repmat(randn(1,NSim),[szU 1]);
         end;
      end;
      
      % compute noisy observation
      y = H*XSim(:,:,k) + D0*randn(szD0,NSim);
      if size(D,2)==1,
         y = y + XSim(:,:,k).*randn(szY,NSim).*repmat(D,[1,NSim]);
      else
         for i=1:szD
            y = y + (D(:,:,i)*XSim(:,:,k)).*repmat(randn(1,NSim),[szY 1]);
         end;
      end;
      
      XSim(:,:,k+1) = A*XSim(:,:,k) + B*Un + C0*randn(szC0,NSim);
      Xhat(:,:,k+1) = A*Xhat(:,:,k) + B*U + K(:,:,k)*(y-H*Xhat(:,:,k)) + ...
          E0*randn(szE0,NSim);

      Unoise(:,:,k) = Un;
      Ufree(:,:,k)  = U;
   end;
   
   % final cost update
   CostSim = CostSim + sum(sum(XSim(:,:,N+extra).*(Q(:,:,N)*XSim(:,:,N+extra))));
   CostSim = CostSim / NSim;
   
else
   XSim = [];
   CostSim = [];
end;
