# Supplementary material for: Time-to-Target Simplifies Optimal Control of Visuomotor Feedback Responses
Source: eNeuro. 2020 Apr 20;7(2):ENEURO.0514-19.2020. doi: 10.1523/ENEURO.0514-19.2020 (PMC7189480; doi:10.1523/ENEURO.0514-19.2020)
Supplement: Extended Data 1 — All the data collected in this study, together with the analysis scripts, figure plots, and models is freely available at https://figshare.com/s/cf8df8c6e92b12742359. TTT_subdata.mat contains all the kinematics, force, and trial data of our 10 participants. The data is preprocessed: low-pass filtered as described in the methods, organized by trial and resampled at 1kHz. TTT_initialise.m loads this data and performs initial computations of variables required for some other scripts to work properly. The folder structure follows the structure of the article. The folder 1, results-basic contains all the analysis scripts that use the experimental data. The script names match the respective figure names in the article. Folders 2–7 contain various models described in the article, and scripts are named according to the relevant article figure as well. Finally, the utils folder contains the utilities for some of the previously mentioned scripts. These files have to be available when a respective simulation is being run. utils/figure_data contains exported variables for each of the figure scripts for when computations are not desired and only the figures need to be plotted. Folder simple stats contains our statistical analysis in JASP for reference. Download Extended Data 1, ZIP file. [file enu-eN-NWR-0514-19-s02.zip › TTT_initialise.m]

%============================================
%DEFAULT SETTINGS (FIXED) BELOW
%============================================
clearvars -except FrameData TrialData FrDat TrDat SubData X Y X1 Y1 SE SE1

%for figure formating
set(0,'DefaultAxesLayer','top')
col=get(gca, 'colororder');
col = cat(1, col, col./2);
marker='.*^sphdvvvvvvv';
msize=[24,8,8,8,8,8,8,8,8,8,8,8,8];
close all

% Perturbation conditions (1-11 are in the channel; 12-22 in the null field):
% 1 - neutral reach (no cursor jump)
% [2,4,6,8,10] - cursor jumps at different onset locations (2 - furthest,
% 10 - closest to the target)
% [3,5,7,9,11] - matching above respectively, just different direction of the jump
% We only analyse channel trials here
pertconds=[1,2,3,4,5,6,7,8,9,10,11]';

% Movement conditions:
% 1 - Matched-cursor late-peak (blue)
% 2 - Matched-cursor early-peak (green)
% 3 - Matched-hand early-peak (yellow)
% 4 - Mathced-hand late-peak (purple)
% 5 - Baseline (grey)
movconds=[1,2,3,4,5]';

%============================================
%LOAD SUBJECT DATA IF NOT YET LOADED
%============================================
if ~(exist('FrameData', 'var') && exist('TrialData', 'var'))
    load('TTT_subdata.mat')
end

%============================================
% LOOP OVER SUBJECTS
%============================================
for sub=1:10
    % loop over conditions
    for mc=1:5
        % extract current experiment
        TrDat=TrialData(mc,sub);
        FrDat=FrameData(mc,sub);
        
        % Subtract neutral
        FX=zeros(11, 2000);
       
        neutralFX=mean(FrDat.FTX(TrDat.PertCond==1, :), 1);
%         for pc=1:11
%           %  FX(pc,:)=(mean(FrDat.FTX(TrDat.PertCond==pc & TrDat.PeakDH >=0.43 & TrDat.PeakDH <= 0.57 & TrDat.PeakSpeed >= 35 & TrDat.PeakSpeed <= 65, :), 1)-neutralFX)';
%             VY(pc,:,:)=((FrDat.VY(TrDat.PertCond==pc, :)));
%             PY(pc,:,:)=(FrDat.PY(TrDat.PertCond==pc, :));
%         end
%         for pc=1:11
%             plot(mean(FrDat.VY(TrDat.PertCond==pc, :), 1))
%             hold on
%         end
        % Feedback gains
        fbGain=[];
        
        %get trial numbers for each perturbation type
        for pc=1:22
            pertTrials(pc,:) = TrDat.TrialNumber(TrDat.PertCond==pc);
        end
        
        % loop through trials
        for tr=1:880
            % find the visuomotor feedback window (start and end)
            % we define VM feedback window as [180, 230] ms after
            % perturbation
            vmStart = find(FrDat.TT(tr,:) > TrDat.PertTime(tr)+0.180, 1, 'first');
            vmEnd = find(FrDat.TT(tr,:) > TrDat.PertTime(tr)+0.230, 1, 'first');
            
            % calculate the gain in the current trial
            fbGain(tr) = nanmean(FrDat.FTX(tr, vmStart:vmEnd));
            
            % time to target is movement duration minus perturbation time
            tmTT(tr) = TrDat.TrDur(tr) - TrDat.PertTime(tr);
            
            % extract hand position, velocity and cursor velocity at
            % perturbation onset
            pH(tr) = FrDat.PY(tr, find(FrDat.TT(tr,:) > TrDat.PertTime(tr), 1, 'first'));
            vH(tr) = FrDat.VY(tr, find(FrDat.TT(tr,:) > TrDat.PertTime(tr), 1, 'first'));
            vC(tr) = vH(tr)*FrDat.SpeedGain(tr, find(FrDat.TT(tr,:) > TrDat.PertTime(tr), 1, 'first'));
        end
        
        for pc=2:2:10
            % gain is left minus right (so bias due to biomechanics cancels
            % out), averaged over 40 blocks
            vmGain(sub, mc, pc/2)=nanmean(-fbGain(pertTrials(pc,:))+ fbGain(pertTrials(pc+1,:)));
            
            % average time to target in channel trials (average left and
            % right)
            avTTT(sub, mc, pc/2)=nanmean((tmTT(pertTrials(pc,:))+tmTT(pertTrials(pc+1,:)))/2);
            
            % exporting gains from individual (pairs of) trials
            vmFirst(sub, mc, pc/2, :)=-fbGain(pertTrials(pc,:))+ fbGain(pertTrials(pc+1,:));
        end
        
        % exporting hand position, velocity and cursor velocity for later
        % analysis to save re-running this
        for pc=1:11
            vHands(sub, pc, mc, :) = vH(pertTrials(pc,:));
            pHands(sub, pc, mc, :) = pH(pertTrials(pc,:));
            vCurss(sub, pc, mc, :) = vC(pertTrials(pc,:));
        end
        
        % we export times to target from non-channel trials
        for pc=12:22
            tTTarg(sub, pc-11, mc, :) = tmTT(pertTrials(pc,:));
        end
    end
end

% below we loop through each subject and scale their total responses by 
% their mean in order to reduce participant bias.

for sub=1:10
    vmGain(sub,:,:)=vmGain(sub,:,:)/mean(mean(vmGain(sub,:,:)));
end

%% Check for decay in response (Methods -> ProbeTrials, end)

figure
for i=1:2:39
    temp((i+1)/2)=mean(squeeze(mean(mean(mean(vmFirst(:, :, :, i:(i+1)), 2), 3), 4)));
end

bar(temp)

beg=squeeze(mean(mean(mean(vmFirst(:, :, :, 1:2), 2), 3), 4));
endd=squeeze(mean(mean(mean(vmFirst(:, :, :, 39:40), 2), 3), 4));
fprintf('Initial = %0.3f, final = %0.3f, change = %0.0f perc.\n', mean(beg), mean(endd), (mean(endd)/mean(beg)-1)*100)
